# Supplementary material for: Treating endothelial dysfunction with vitamin D in chronic kidney disease: a meta-analysis
Source: BMC Nephrol. 2018 Sep 25;19:247. doi: 10.1186/s12882-018-1042-y (PMC6156877; doi:10.1186/s12882-018-1042-y)
Supplement: Supplementary file 5 — (MAdataBMCN): Individual study data; Includes an excel file with the data used to perform the statistical part of the meta-analysis. (XLSX 50 kb) [file 12882_2018_1042_MOESM5_ESM.xlsx]

## Sheet: Sheet1
author	Title	year	Hedges g ES	(ESi-ES)kvad	SD viktad	SE g	SExSE	Vikt	viktxES	viktxvikt	random vikt	random viktxES	random hetero Q	random hetero I2	random mean ES	random mean SE	random CI low	random CI upp	CI upper	CI lower	hetero Q	hetero I2	mean ES inc 1mig	SE mean ES	Z-värde inc 1mig	Z-värde NORMDIST	CI inc 1mig	vikt exc 1mig	viktxES exc 1mig	mean ES exc 1 mig	SE mean ES exc 1mig	z-värde ex 1mig	CI ex 1mig	hetero Q ex	hetero I2 ex
Theti	Effect of paricalcitol on endothelial function and inflammation in type 2 diabetes and chronic kidney disease	2015	0.057	0.521	5.303	0.259	0.067	14.903	0.849	222.099	2.123	0.121	1.106						0.565	-0.445	7.769	100x(Q-df)/Q						14.903	0.849					7.769
Kumar	A randomized trial of Vitamin D supplementation on vascular function in CKD	2017	1.524	0.555	3.471	0.207	0.043	23.364	35.607	545.876	2.237	3.409	1.242						1.93	1.118	12.968							23.364	35.607					12.968
Zoccali	Paricalcitol and endothelial function in chronic kidney disease trial	2014	0.558	0.0488		0.216	0.047	21.413	11.948	458.517	2.217	1.237	0.108						0.981	0.135	1.046							21.413	11.948					1.046
Lundwall 2mig	Paricalcitol, Microvascular and Endothelial Function in Non-Diabetic Chronic Kidney Disease: A Randomized Trial	2015	1.099	0.102	2.087	0.438	0.192	5.208	5.724	27.123	1.678	1.844	0.171						1.957	0.241	0.533							5.208	5.724					0.533
Lundwall 1mig	Paricalcitol, Microvascular and Endothelial Function in Non-Diabetic Chronic Kidney Disease: A Randomized Trial	2015	0.076	0.494	2.71	0.409	0.167	5.988	0.455	35.856	1.751	0.133	0.865						0.878	-0.726	2.959							64.888	54.128
Overall								70.876	54.583	1289.47	10.006	6.744	3.492	0	0.674	0.316	0.055	1.293			25.275	84.174	0.779	0.119	6.546		0,546-1,012			0.834	0.124	6.726	0,591-1,077	22.316	86.363
